# Supplementary material for: Renal function in Ethiopian HIV-positive adults on antiretroviral treatment with and without tenofovir
Source: BMC Infect Dis. 2020 Aug 6;20:582. doi: 10.1186/s12879-020-05308-9 (PMC7409649; doi:10.1186/s12879-020-05308-9)
Supplement: Supplementary file 1 — Additional file 1. [file 12879_2020_5308_MOESM1_ESM.xls]

## Sheet: Sheet1
Treatment	CKDEPI_baseline	CKDEPI_12 month
non TDF	122.856
TDF	133.015
TDF	112.777
TDF	131.404
TDF	98.6745
non TDF	103.474
TDF	122.716
TDF	135.065
TDF	111.674	112.476
TDF	125.777	123.416
non TDF	107.053	120.221
non TDF	126.843	119.239
TDF	120.916
TDF	126.247	122.79
TDF	121.355	125.277
TDF	127.055	116.029
TDF	102.206	122.547
non TDF	119.885	129.651
TDF	137.9	133.375
TDF	100.274	110.629
TDF	120.802	133.798
TDF	94.2792	110.185
TDF	107.167	113.277
TDF	120.35	125.229
TDF	94.254	114.934
TDF	117.206	131.26
TDF	119.233	113.581
non TDF	124.025	131.129
non TDF	109.673	106.415
TDF	103.113	115.145
non TDF	120.233	130.009
TDF	127.193	123.053
TDF	110.221	111.175
non TDF	124.666
TDF	101.846
TDF	131.812	133.073
non TDF	121.29
non TDF	132.388
non TDF	123.458
TDF	107.695	89.4272
TDF	118.395
TDF	104.586	97.6109
TDF	95.1059	128.055
TDF	99.0218	122.391
TDF	54.9374	106.416
TDF		107.549
TDF	128.297	146.562
TDF	120.154	100.372
TDF	78.3286	102.1
non TDF	126.442
TDF	107.333	111.081
TDF	118.225	117.703
TDF	120.712	133.466
non TDF	127.078
TDF	78.6216	109.244
TDF	103.127	119.859
TDF	127.011	128.243
TDF	113.021	122.653
TDF	112.768	127.319
TDF	140.242
TDF	91.4591	109.961
TDF	101.527	114.778
TDF	127.944	134.243
TDF	111.08	117.676
TDF	104.983	123.382
TDF	136.976	134.949
TDF	115.1
TDF	128.623
non TDF	124.424	132.412
non TDF	87.81	111.439
non TDF	101.692	115.588
non TDF	128.05
non TDF	91.6627	117.253
non TDF	132.972
TDF	132.6	123.943
non TDF	125.107	123.172
TDF	117.882	131.632
TDF	107.205	110.813
non TDF	109.639	126.454
non TDF		135.739
TDF	111.066
TDF	87.6707	114.759
TDF	120.364	130.068
TDF	83.7891	107.678
TDF	116.21	116.69
TDF	118.588	118.119
non TDF	138.955	117.771
non TDF	125.337	129.926
TDF	68.9746	105.526
	125.359
TDF	119.77
non TDF	151.983	137.156
non TDF	133.609	126.016
TDF	106.744	106.681
non TDF	130.777
TDF	93.0859
TDF	125.29
non TDF	138.088	145.236
non TDF	127.487	129.787
TDF	10.3887
TDF	113.903	120.633
TDF	121.734	123.203
TDF	113.232	118.833
TDF	130.338	120.604
TDF	133.064	134.593
TDF	104.159	95.6251
TDF	117.895
TDF	116.682	117.246
non TDF	118.502	124.974
TDF	126.389	132.538
TDF	116.774	112.687
TDF	115.821
non TDF	125.571	116.427
TDF	129.748
TDF	119.515	134.205
TDF	90.5691	98.3236
TDF	95.1474
non TDF	133.069	139.929
non TDF	121.817	127.33
TDF	124.526	133.596
TDF	128.872	136.952
TDF	87.9244
TDF	113.864	120.201
TDF	144.971
TDF	113.615	125.832
TDF	132.796	137.539
TDF	101.442
TDF	116.22	117.014
TDF	137.84
TDF	101.846	123.214
TDF	113.987	118.747
TDF	119.485	122.74
TDF	132.83	138.804
TDF	140.282	130.217
TDF	140.886	119.347
TDF	106.505	116.767
TDF	123.754	134.285
TDF	124.141	128.126
TDF	109.754	116.463
TDF	110.419	125.675
TDF	109.289	125.722
TDF	106.707	114.067
TDF	104.497	125.411
TDF	82.8755	119.019
TDF	140.559	134.11
TDF	128.024	129.79
TDF	68.6619	113.333
TDF	99.4131	132.694
TDF	133.274
TDF	140.347	145.856
TDF	101.671	121.456
TDF	112.262	118.267
TDF	116.054	132.763
TDF	125.027	143.711
TDF	110.419	125.09
TDF	126.504	129.554
non TDF	138.844	145.732
TDF	140.73	110.263
non TDF	197.687
TDF	67.1625	117.345
TDF	139.187
TDF	147.723	138.341
TDF	116.666	121.735
TDF	146.66	134.684
TDF	60.3635
TDF	125.626	150.872
TDF	155.492	140.086
TDF	133.236
TDF	133.331	127.258
TDF	136.219	147.169
TDF	117.692	131.378
TDF	125.325	131.924
non TDF	124.085
TDF	139.419	122.333
TDF	128.935	113.664
TDF	121.356	113.449
TDF	123.795	116.621
TDF	106.033	104.964
TDF	168.594	139.944
TDF	106.333	117.562
TDF	129.153	115.516
TDF	126.389	121.288
TDF	129.048	127.225
TDF	134.874	119.587
TDF	106.527	118.544
TDF	85.4771	115.987
TDF	128.81	130.487
TDF	100.967
TDF	206.743	127.115
TDF	99.2045	107.538
TDF	145.919	131.465
TDF	151.215
TDF	125.441	112.699
TDF	213.326	122.572
non TDF	126.039
non TDF	126.992	119.077
TDF	112.593
TDF	113.339
TDF	136.746	115.026
TDF	137.143	118.379
TDF	151.482	125.171
TDF	136.498	121.801
TDF	150.418	108.008
TDF	131.077	113.644
TDF	142.605	119.199
TDF	145.891	99.497
non TDF	133.322	130.087
TDF	140.201	123.678
TDF	122.846	118.188
non TDF	133.166	124.04
TDF	122.319	108.766
TDF	119.945	117.045
TDF	93.5295	118.795
TDF	127.463	116.594
TDF	134.738
TDF	123.944
TDF	137.945
TDF	130.073	112.419
TDF	180.909	130.642
TDF	108.67	116.195
non TDF	98.1284	96.8664
non TDF	113.65	107.854
TDF	116.729	102.732
TDF	134.498	119.962
TDF	140.901	125.457
TDF	110.456
TDF	124.356	106.038
TDF	134.746	124.536
TDF	102.199
TDF	117.037	84.867
TDF	124.264	120.285
TDF	139.291	132.135
TDF	129.087
non TDF	125.3	100.252
TDF	141.542	121.449
non TDF	74.3703	108.76
TDF	120.289	128.432
non TDF	125.931
non TDF	142.876	121.229
TDF	133.585	110.753
TDF	112.671	108.023
TDF	113.509
TDF	115.773	94.5525
TDF	102.817	99.2676
TDF	131.852	116.831
TDF	181.81
TDF	109.665	90.6121
TDF	109.644	96.0634
TDF	126.512	128.959
TDF	112.046	94.3079
non TDF	113.903	120.773
TDF	121.875	122.233
TDF	112.555	94.5397
non TDF	134.997	135.631
TDF	117.519	111.377
TDF	121.761	128.649
TDF	123.474	124.28
TDF	125.033	132.203
TDF	118.408	114.858
TDF	109.128	102.246
TDF	121.584	120.285
TDF	122.394	114.622
TDF	57.2882	103.599
TDF	118.406	112.905
TDF	97.5747	116.095
TDF	143.269	126.682
TDF	125.479	85.0884
TDF	85.7082
TDF	99.5834
TDF	113.474	116.671
TDF	112.496	119.096
TDF	107.892	89.594
non TDF	124.594
non TDF	138.331	134.624
TDF	107.606	106.099
non TDF	110.88	109.129
TDF	87.3745	102.207
TDF	123.819	102.096
TDF	103.158	108.581
non TDF	100.647	120.117
TDF	93.772	73.8207
TDF	113.268	114.596
TDF	119.912	113.487
TDF	116.925	91.9587
TDF	109.04	87.4846
TDF	70.8752	102.839
TDF	117.421	96.3659
TDF	123.954	108.175
TDF	121.319	118.793
TDF	74.9245	63.7359
TDF	117.107	113.615
TDF	111.474	115.913
TDF	99.5893	83.6183
TDF	111.043	79.0382
TDF	140.886	124.505
TDF	124.832	123.01
TDF	93.9788	120.92
non TDF	122.547	125.364
TDF	108.927	94.286
TDF	132.674	109.898
TDF	118.734
TDF	98.8519	117.828
TDF	103.56	104.24
TDF	114.725	119.939
TDF	105	110.381
TDF	109.511	126.948
non TDF	103.185	109.471
TDF	113.536	117.819
non TDF	126.802	106.905
TDF	104.577	107.418
TDF	122.072	123.41
TDF	111.288	81.0963
non TDF	118.987	73.0955
TDF	123.593
non TDF	138.189	126.014
TDF	135.976	134.176
TDF	113.92
non TDF	110.177	99.0052
TDF	117.167	114.437
TDF	148.112
non TDF	116.353	105.236
TDF	134.542	103.943
TDF	143.854
TDF	116.132
TDF	53.6415	123.079
TDF	150.608	103.222
TDF	102.928	127.619
TDF	70.9614
TDF	125.991	137.233
TDF	121.004
TDF	126.881	123.157
TDF	106.492	110.086
TDF	106.444
TDF	117.294
TDF	154.196	152.229
TDF	118.276	137.805
TDF	86.564	101.115
TDF	92.5326	103.257
TDF	140.554	134.27
TDF	104.908
TDF	150.821	123.912
